# Supplementary material for: Association between Soy Food and Dietary Soy Isoflavone Intake and the Risk of Cardiovascular Disease in Women: A Prospective Cohort Study in Korea
Source: Nutrients. 2021 Apr 22;13(5):1407. doi: 10.3390/nu13051407 (PMC8143453; doi:10.3390/nu13051407)
Supplement: Supplementary file 1 [file nutrients-13-01407-s001.zip]

Archive with 1 entries (1 files):
- nutrients-1174170-SI.pdf
